# Supplementary material for: Investigation of Inflammation in Lewy Body Dementia: A Systematic Scoping Review
Source: Int J Mol Sci. 2023 Jul 28;24(15):12116. doi: 10.3390/ijms241512116 (PMC10418754; doi:10.3390/ijms241512116)
Supplement: Supplementary file 1 [file ijms-24-12116-s001.zip]

Archive with 3 entries (3 files):
- Figure S1 PRISMA-ScR-Checklist_Loveland2023.pdf
- Figure S2 Example of full search strategy.pdf
- Tables S1-S5 Summaries of included studies.pdf
